# Supplementary material for: The Effect of Ionising Radiation on the Properties of Tumour-Derived Exosomes and Their Ability to Modify the Biology of Non-Irradiated Breast Cancer Cells—An In Vitro Study
Source: Int J Mol Sci. 2025 Jan 4;26(1):376. doi: 10.3390/ijms26010376 (PMC11719956; doi:10.3390/ijms26010376)
Supplement: Supplementary file 1 [file ijms-26-00376-s001.zip]

Archive with 1 entries (1 files):
- ijms-3397018-supplementary.pdf
